# Supplementary material for: Transcriptomic and metabolomic analyses reveal that ABA increases the salt tolerance of rice significantly correlated with jasmonic acid biosynthesis and flavonoid biosynthesis
Source: Sci Rep. 2023 Nov 21;13:20365. doi: 10.1038/s41598-023-47657-w (PMC10663488; doi:10.1038/s41598-023-47657-w)
Supplement: Supplementary file 3 — Supplementary Table S9. [file 41598_2023_47657_MOESM3_ESM.xlsx]

## Sheet: Transcriptomic and qRT-PCR data
Gene ID	Description	qRT-PCR data			transcriptomic data
Os06g0215900	putative 12-oxophytodienoate reductase 3	ZCK	ZS	ZSA	ZCK(Read Count)	ZS(Read Count)	ZSA(Read Count)
		1	0.935794	1.51029	53	24	90
		1.49703	0.866981	1.43208	70	33	114
		0.821319	0.886087	2.13607	27	38	130
Os06g0215600	JA biosynthesis-related genes	1	0.393922	3.19456	17	3	50
		1.15896	0.73429	1.81271	6.82	3.2	42.79
		0.969232	0.818216	3.21915	17	6.74	55.8
Os04g0372700	alpha-Linolenic acid metabolism	1	2.13792	2.56309	68	49	88
		3.54586	2.59328	7.79086	79	63	107
		0.931278	1.55044	2.80493	65	44	150
Os05g0153500	starch and sucrose metabolism	1	0.668944	1.77049	1.81	0.9	9.9
		1.24043	0.200215	1.34762	4.42	0	5.83
		0.967572	0.414225	2.31975	0	0.15	8.45
Os05g0128900	starch and sucrose metabolism	1	0.621979	1.97665	11.46	6.46	58.88
		1.36159	0.17495	1.2342	34.15	7.09	60.66
		0.937154	0.486872	2.28426	25.06	6.86	99.73
Os12g0505800	starch and sucrose metabolism	1	0.531939	1.74601	16.4	0.35	9.63
		1.35625	0.159316	1.25177	11.14	0	13.01
		0.905313	0.386016	2.37065	9.43	0	29.39
Os01g0327100	phenylpropanoid biosynthesi-s	1	1.21211	6.83613	86	67	512
		2.21614	1.54469	7.69882	91.61	116	660
		0.744905	0.906392	4.71627	98	83	767
Os12g0111800	phenylpropanoid biosynthesis	1	6.59262	11.7516	0	1	9
		1.72868	1.6854	16.6134	1	0	20.22
		1.9995	3.58418	19.2703	0	0	22.96
