# Supplementary material for: Transcriptomic and metabolomic analyses reveal that ABA increases the salt tolerance of rice significantly correlated with jasmonic acid biosynthesis and flavonoid biosynthesis
Source: Sci Rep. 2023 Nov 21;13:20365. doi: 10.1038/s41598-023-47657-w (PMC10663488; doi:10.1038/s41598-023-47657-w)
Supplement: Supplementary file 4 — Supplementary Table S10. [file 41598_2023_47657_MOESM4_ESM.xlsx]

## Sheet: Top 10 DEMs in ZS vs. ZSA
Supplementary Table S10
The DEMs ( top 10 DEMs) in ZCK vs ZS and ZS vs. ZSA
Name	log2FC	Regulate	Super.class				Name	log2FC	Regulate	Super.class
1-(3,5-Dihydroxyphenyl)-12-hydroxy-2-tridecanyl acetate	3.36287	up					Cyclamic acid	7.05619	up	Organic acids and derivatives
Tetranor-12r-hete	2.01378	up					1-Cyclohexyl-3-[(1S,11aS)-5,11-dioxo-7-(2-thienyl)-2,3,5,10,11,11a-hexahydro-1H-pyrrolo[2,1-c][1,4]benzodiazepin-1-yl]urea	3.44392	up
4-Benzyl-N-(3,5-dimethyl-4-isoxazolyl)tetrahydro-1(2H)-pyrazinecarboxamide	2.00755	up					12-Hydroxydodecanoic acid	3.03703	up	Organic acids and derivatives
9-Nitrooleate	1.89035	up					4-cyano-n-({(1s,4s,6s)-6-isopropyl-3-methyl-4-[2-(4-methyl-1-piperazinyl)-2-oxoethyl]-2-cyclohexen-1-yl}methyl)benzamide	2.91022	up
Cannabidiolic acid	1.83789	up	PK Polyketides				6-Hydroxy-1-(hydroxymethyl)-5-{2-[2-(hydroxymethyl)-1-pyrrolidinyl]-2-oxoethyl}-1,4a-dimethyldecahydro-2-naphthalenyl [3-(trifluoromethyl)phenyl]carbamate	2.89574	up
2,3-dinor-11β-prostaglandin f2α	1.79218	up					4a,7b-Dihydroxy-3-(hydroxymethyl)-9a-(isobutyryloxy)-1,1,6,8-tetramethyl-5-oxo-1a,1b,4,4a,5,7a,7b,8,9,9a-decahydro-1H-cyclopropa[3,4]benzo[1,2-E]azulen-9-yl (2E)-2-methyl-2-butenoate	2.65044	up
2-(6-Hydroxyhexyl)-3-methylenesuccinic acid	1.67135	up					N-{[(1s,4s,6s)-6-isopropyl-3-methyl-4-{2-oxo-2-[4-(2-pyridinyl)-1-piperazinyl]ethyl}-2-cyclohexen-1-yl]methyl}-1-phenylmethanesulfonamide	2.59089	up
1-(1-Hydroxybutyl)-1,3,4,5,6,7-hexahydro-2-benzofuran-4,5,6,7-tetrol	1.40485	up					1-(1-Hydroxybutyl)-1,3,4,5,6,7-hexahydro-2-benzofuran-4,5,6,7-tetrol	2.55174	up
13(S)-HpOTrE	1.12907	up					Azelaic acid	2.38627	up	Lipids and lipid-like molecules
2-Hydroxymyristic acid	1.11705	up	Lipids and lipid-like molecules				(3β,9ξ)-3,14-Dihydroxycarda-5,20(22)-dienolide	1.85159	up
16-Hydroxyhexadecanoic acid	0.955594	up	Lipids and lipid-like molecules				Besonprodil	1.72145	up	Drugs
DL-Arginine	0.726883	up	Endogenous Metabolites				N-{[(2r,4s,5r)-5-{2-methyl-6-[4-(trifluoromethyl)phenyl]-4-pyrimidinyl}-1-azabicyclo[2.2.2]oct-2-yl]methyl}methanesulfonamide	1.72	up
2,3-dinor prostaglandin e1	0.683487	up					Abscisic acid	1.65395	up	Others
13,14-dihydro-15-keto-tetranor prostaglandin f1β	0.682167	up					L-Dopa	1.64333	up	Organic acids and derivatives
19(r)-hydroxy prostaglandin f2α	0.616548	up					1,4:3,6-Dianhydro-2-[(benzylsulfonyl)amino]-5-{[4-(4-biphenylyl)-2-pyrimidinyl]amino}-2,5-dideoxy-L-iditol	1.62351	up
N-({(2R,4S,5R)-5-[3-(3,4-Dimethoxyphenyl)-1-methyl-1H-pyrazol-5-yl]-1-azabicyclo[2.2.2]oct-2-yl}methyl)-2-ethylbutanamide	0.594721	up					(3r,6r)-6-{[4-(2-hydroxyethyl)-1h-1,2,3-triazol-1-yl]methyl}-n-(3-pyridinylmethyl)quinuclidine-3-carboxamide	1.58073	up
TOFA	0.51216	up					Prostaglandin f1β	1.4937	up
L-Phenylalanine	0.505008	up	Organic acids and derivatives				2-{(3r,4s)-3-[(5-{[benzyl(methyl)amino]methyl}-1,2-oxazol-3-yl)methyl]-4-piperidinyl}-1-(4-morpholinyl)ethanone	1.47279	up
Leucylproline	0.488682	up	Endogenous Metabolites				4-Methyl-N-({(2R,4S,5R)-5-[1-methyl-3-(2-naphthyl)-1H-pyrazol-5-yl]-1-azabicyclo[2.2.2]oct-2-yl}methyl)benzamide	1.45469	up
2-[(3s)-1-(cyclohexylmethyl)-3-pyrrolidinyl]-5-fluoro-1h-benzimidazole	0.470221	up					{(1R,2R)-2-[(2Z)-5-(Hexopyranosyloxy)-2-penten-1-yl]-3-oxocyclopentyl}acetic acid	1.29049	up
Succinic acid	0.409971	up	Organic acids and derivatives				1-[(1s,4s)-4-(1-benzyl-3,5-dimethyl-1h-pyrazol-4-yl)-2-cyclopenten-1-yl]-3-isopropylurea	1.13178	up
Nateglinide	0.388948	up	Organic acids and derivatives				Manidipine	1.1214	up	Drugs
2,4-dihydroxy-2,3-bis[(4-hydroxy-3-methoxyphenyl)methyl]butanoic acid	0.365944	up					2,3-dinor-11β-prostaglandin f2α	1.12117	up
Andrographolide	0.365571	up	Terpenoids				15-oxoede	1.09082	up
N-({(2r,4s,5s)-5-[(4-phenyl-1-piperazinyl)methyl]-1-azabicyclo[2.2.2]oct-2-yl}methyl)-4-(trifluoromethyl)benzamide	0.338252	up					4-Oxoproline	1.01391	up	Endogenous Metabolites
							N-[(1s,3as,5s,7ar)-5-hydroxy-7a-{3-[4-(2-methoxyphenyl)-1-piperazinyl]-3-oxopropyl}-3,3,5-trimethyloctahydro-1h-inden-1-yl]nicotinamide	0.987701	up
downregulate							12-Oxo phytodienoic acid	0.949119	up	FA Fatty acyls
D-Sphingosine	-1.67126	down	Organic nitrogen compounds				2-Hydroxymyristic acid	0.926505	up	Lipids and lipid-like molecules
2-Naphthalenesulfonic acid	-1.30805	down					13(S)-HOTrE	0.918019	up	FA Fatty acyls
Rehmannioside C	-0.938782	down	Terpenoids				ADB-PINACA pentanoic acid metabolite	0.869339	up	Drugs
3,4,5-Trimethoxycinnamic acid	-0.917829	down	Phenylpropanoids and polyketides				Fipronil	0.861757	up	Pesticides/Herbicides
Esculin	-0.806937	down	Phenylpropanoids				N-({(2R,4S,5R)-5-[3-(3,4-Dimethoxyphenyl)-1-methyl-1H-pyrazol-5-yl]-1-azabicyclo[2.2.2]oct-2-yl}methyl)-2-ethylbutanamide	0.82268	up
Kukoamine B	-0.653714	down	Benzenoids				3-tert-Butyladipic acid	0.799631	up
Dihydroartemisinin	-0.645516	down	Terpenoids				N-({(2R,3S,4R,5S)-3,4-Dihydroxy-5-[2-oxo-2-(4-phenyl-1-piperazinyl)ethyl]tetrahydro-2-furanyl}methyl)-4-(dimethylamino)benzamide	0.754366	up
δ-Ribono-1,4-lactone	-0.614359	down	Organic oxygen compounds				2-Isopropylmalic acid	0.702187	up	Lipids and lipid-like molecules
4-[(β-D-Glucopyranosyloxy)methyl]-6,7-dihydroxy-7-(hydroxymethyl)-1,4a,5,6,7,7a-hexahydrocyclopenta[c]pyran-1-yl 3-methylbutanoate	-0.610903	down					Sibiricose A3	0.689451	up
4-Dodecylbenzenesulfonic acid	-0.564539	down	Benzenoids				N-Acetyl-L-phenylalanine	0.689291	up	Organic acids and derivatives
N-[(1s,3as,5s,7ar)-5-hydroxy-7a-{3-[4-(2-methoxyphenyl)-1-piperazinyl]-3-oxopropyl}-3,3,5-trimethyloctahydro-1h-inden-1-yl]nicotinamide	-0.513078	down					Estrone sulfate	0.649269	up	Lipids and lipid-like molecules
Adenosine cyclophosphate	-0.502082	down	Nucleosides, nucleotides, and analogues				Isoguanosine	0.566503	up	Alkaloids
Uridine monophosphate (UMP)	-0.483422	down	Nucleosides, nucleotides, and analogues				L-Sorbose	0.559998	up	Organic oxygen compounds
1,4:3,6-Dianhydro-2-[(benzylsulfonyl)amino]-5-{[4-(4-biphenylyl)-2-pyrimidinyl]amino}-2,5-dideoxy-L-iditol	-0.476319	down					Uridine	0.526755	up	Nucleosides, nucleotides, and analogues
4-Oxoproline	-0.415421	down	Endogenous Metabolites				2-Hydroxy-4-methoxy-3-(3-methyl-2-buten-1-yl)-6-[(E)-2-phenylvinyl]benzoic acid	0.451049	up	Phenylpropanoids and polyketides
N-({(2R,3S,4R,5S)-3,4-Dihydroxy-5-[2-oxo-2-(4-phenyl-1-piperazinyl)ethyl]tetrahydro-2-furanyl}methyl)-4-(dimethylamino)benzamide	-0.395375	down
2-{(2S,3R,4S,5R)-5-[(4-{[Benzyl(methyl)amino]methyl}-1H-1,2,3-triazol-1-yl)methyl]-3,4-dihydroxytetrahydro-2-furanyl}-1-[4-(2-methoxyphenyl)-1-piperazinyl]ethanone	-0.390369	down					downregulate
L-Glutamic acid	-0.388977	down	Organic acids and derivatives				Eriodictyol	-2.99575	down	Phenylpropanoids and polyketides
3-Methyladipic acid	-0.374972	down	Endogenous Metabolites				Glycerophospho-N-palmitoyl ethanolamine	-2.25702	down	Endogenous Metabolites
Kukoamine A	-0.356796	down	Benzenoids				Leucoside	-1.29556	down	Flavonoids
(5ξ,9ξ)-17-Hydroxykaur-15-en-19-oic acid	-0.350585	down					(4as,9ar)-7-(2-acetamidoethyl)-n-allyl-6-oxodecahydro-2h-pyrido[3,4-d]azepine-2-carboxamide	-1.17986	down
(+/-)9-hode	-0.333236	down					Luteolin	-1.09485	down	Phenylpropanoids and polyketides
							2-(3,4-Dihydroxyphenyl)-5,7-dihydroxy-4-oxo-4H-chromen-3-yl 6-O-(6-deoxyhexopyranosyl)-4-O-[(2E)-3-(4-hydroxyphenyl)-2-propenoyl]hexopyranoside	-1.03558	down
							Cynaroside	-1.01228	down	Phenylpropanoids and polyketides
							2-Ketobutyric acid	-0.893899	down	Organic acids and derivatives
							Homoorientin	-0.851949	down	Flavonoids
							Andrographolide	-0.702656	down	Terpenoids
							2''-O-β-L-Galactopyranosylorientin	-0.690597	down	Flavonoids
							3,5-Dihydroxybenzoic acid	-0.642545	down	Benzenoids
							13(S)-HpOTrE	-0.628369	down
							4-[(2S,3R,4S)-4-Hydroxy-4-(4-hydroxy-3-methoxybenzyl)-3-(hydroxymethyl)tetrahydro-2-furanyl]-2-methoxyphenyl β-D-glucopyranoside	-0.624081	down
							Resorcinol	-0.566783	down	Benzenoids
							2-Oxoglutaric acid	-0.564556	down	Organic acids and derivatives
							4-[(1S,3aS,4R,6aR)-3a-Hydroxy-4-(4-hydroxy-3-methoxyphenyl)tetrahydro-1H,3H-furo[3,4-c]furan-1-yl]-2-methoxyphenyl β-D-glucopyranoside	-0.559894	down
							Salvianolic acid A	-0.554738	down	Phenols and derivatives
							2-(hydroxymethyl)-6-[(e)-4-(1,2,4-trihydroxy-2,6,6-trimethylcyclohexyl)but-3-en-2-yl]oxyoxane-3,4,5-triol	-0.476745	down
							5,8-Dihydroxy-4-oxo-1,2,3,4-tetrahydro-1-naphthalenyl 6-O-(3,4,5-trihydroxybenzoyl)-β-D-glucopyranoside	-0.371529	down
							Methyl (1S,4aR,6S,7R,7aS)-1-(β-D-glucopyranosyloxy)-4a,7-dihydroxy-6-{[(2E)-3-(4-hydroxyphenyl)-2-propenoyl]oxy}-7-methyl-1,4a,5,6,7,7a-hexahydrocyclopenta[c]pyran-4-carboxylate	-0.362515	down
