# Supplementary material for: Transcriptomic and metabolomic analyses reveal that ABA increases the salt tolerance of rice significantly correlated with jasmonic acid biosynthesis and flavonoid biosynthesis
Source: Sci Rep. 2023 Nov 21;13:20365. doi: 10.1038/s41598-023-47657-w (PMC10663488; doi:10.1038/s41598-023-47657-w)
Supplement: Supplementary file 5 — Supplementary Table S11. [file 41598_2023_47657_MOESM5_ESM.xlsx]

## Sheet: KEGG pathway of DEMs in ZCK. ZS
Supplementary Table S11
KEGG pathway of DEMs in ZCK vs. ZS
X.Pathway	Count	Count.All	Pvalue	Pathway.ID	KEGG.Names	KEGG.IDs
Alanine, aspartate and glutamate metabolism	2	28	0.00025741	map00250	L-Glutamic acid;Succinic acid	C00025+C00042
Butanoate metabolism	2	42	0.00058223	map00650	L-Glutamic acid;Succinic acid	C00025+C00042
Metabolic pathways	8	2701	0.000828034	map01100	L-Glutamic acid;Adenosine cyclophosphate;Uridine monophosphate (UMP);4-Oxoproline;Succinic acid;L-Phenylalanine;D-Sphingosine;16-Hydroxyhexadecanoic acid	C00025+C00575+C00105+C01877+C00042+C00079+C00319+C18218
Aminoacyl-tRNA biosynthesis	2	52	0.000892203	map00970	L-Glutamic acid;L-Phenylalanine	C00025+C00079
Phenylalanine metabolism	2	60	0.00118619	map00360	Succinic acid;L-Phenylalanine	C00042+C00079
Glyoxylate and dicarboxylate metabolism	2	62	0.00126602	map00630	L-Glutamic acid;Succinic acid	C00025+C00042
Arginine and proline metabolism	2	78	0.00199449	map00330	L-Glutamic acid;4-Oxoproline	C00025+C01877
Carbon metabolism	2	114	0.00420165	map01200	L-Glutamic acid;Succinic acid	C00025+C00042
Biosynthesis of amino acids	2	128	0.0052652	map01230	L-Glutamic acid;L-Phenylalanine	C00025+C00079
2-Oxocarboxylic acid metabolism	2	134	0.00575516	map01210	L-Glutamic acid;L-Phenylalanine	C00025+C00079
ABC transporters	2	137	0.00600773	map02010	L-Glutamic acid;L-Phenylalanine	C00025+C00079
Oxidative phosphorylation	1	16	0.0136426	map00190	Succinic acid	C00042
Nitrogen metabolism	1	19	0.016181	map00910	L-Glutamic acid	C00025
Citrate cycle (TCA cycle)	1	20	0.0170258	map00020	Succinic acid	C00042
Taurine and hypotaurine metabolism	1	22	0.0187134	map00430	L-Glutamic acid	C00025
Arginine biosynthesis	1	23	0.0195562	map00220	L-Glutamic acid	C00025
Sphingolipid metabolism	1	25	0.0212396	map00600	D-Sphingosine	C00319
Cutin, suberine and wax biosynthesis	1	27	0.0229204	map00073	16-Hydroxyhexadecanoic acid	C18218
Pyruvate metabolism	1	31	0.0262738	map00620	Succinic acid	C00042
Sulfur metabolism	1	33	0.0279465	map00920	Succinic acid	C00042
C5-Branched dibasic acid metabolism	1	34	0.0287818	map00660	L-Glutamic acid	C00025
Phenylalanine, tyrosine and tryptophan biosynthesis	1	35	0.0296165	map00400	L-Phenylalanine	C00079
Glutathione metabolism	1	38	0.0321164	map00480	L-Glutamic acid	C00025
Cyanoamino acid metabolism	1	45	0.0379261	map00460	L-Phenylalanine	C00079
Histidine metabolism	1	47	0.03958	map00340	L-Glutamic acid	C00025
Propanoate metabolism	1	48	0.0404059	map00640	Succinic acid	C00042
Lysine degradation	1	54	0.0453476	map00310	Succinic acid	C00042
Nicotinate and nicotinamide metabolism	1	55	0.0461689	map00760	Succinic acid	C00042
