# Supplementary material for: Transcriptomic and metabolomic analyses reveal that ABA increases the salt tolerance of rice significantly correlated with jasmonic acid biosynthesis and flavonoid biosynthesis
Source: Sci Rep. 2023 Nov 21;13:20365. doi: 10.1038/s41598-023-47657-w (PMC10663488; doi:10.1038/s41598-023-47657-w)
Supplement: Supplementary file 6 — Supplementary Table S12. [file 41598_2023_47657_MOESM6_ESM.xlsx]

## Sheet: KEGG pathway of DEMs in ZS. ZSA
Supplementary Table S12
KEGG pathway of DEMs in ZS vs. ZSA
X.Pathway	Count	Count.All	Pvalue	Pathway.ID	KEGG.Names	KEGG.IDs
Metabolic pathways	11	2701	0.000143727	map01100	L-Sorbose;2-Oxoglutaric acid;2-Ketobutyric acid;Uridine;4-Oxoproline;12-Oxo phytodienoic acid;2-Isopropylmalic acid;N-Acetyl-L-phenylalanine;L-Dopa;Eriodictyol;Luteolin	C00247+C00026+C00109+C00299+C01877+C01226+C02504+C03519+C00355+C05631+C01514
Valine, leucine and isoleucine biosynthesis	2	23	0.000362242	map00290	2-Ketobutyric acid;2-Isopropylmalic acid	C00109+C02504
Biosynthesis of amino acids	3	128	0.000505645	map01230	2-Oxoglutaric acid;2-Ketobutyric acid;2-Isopropylmalic acid	C00026+C00109+C02504
Biosynthesis of secondary metabolites	7	1237	0.000529694	map01110	2-Oxoglutaric acid;2-Ketobutyric acid;12-Oxo phytodienoic acid;2-Isopropylmalic acid;L-Dopa;Eriodictyol;Luteolin	C00026+C00109+C01226+C02504+C00355+C05631+C01514
2-Oxocarboxylic acid metabolism	3	134	0.00057796	map01210	2-Oxoglutaric acid;2-Ketobutyric acid;2-Isopropylmalic acid	C00026+C00109+C02504
C5-Branched dibasic acid metabolism	2	34	0.000796633	map00660	2-Oxoglutaric acid;2-Ketobutyric acid	C00026+C00109
alpha-Linolenic acid metabolism	2	44	0.00133331	map00592	12-Oxo phytodienoic acid;13(S)-HOTrE	C01226+C16316
Flavone and flavonol biosynthesis	2	51	0.00178761	map00944	Cynaroside;Luteolin	C03951+C01514
Flavonoid biosynthesis	2	74	0.0037223	map00941	Eriodictyol;Luteolin	C05631+C01514
Citrate cycle (TCA cycle)	1	20	0.0243877	map00020	2-Oxoglutaric acid	C00026
Taurine and hypotaurine metabolism	1	22	0.026795	map00430	2-Oxoglutaric acid	C00026
Arginine biosynthesis	1	23	0.0279965	map00220	2-Oxoglutaric acid	C00026
Betalain biosynthesis	1	24	0.0291965	map00965	L-Dopa	C00355
Alanine, aspartate and glutamate metabolism	1	28	0.0339827	map00250	2-Oxoglutaric acid	C00026
Pyruvate metabolism	1	31	0.0375574	map00620	2-Isopropylmalic acid	C02504
Lysine biosynthesis	1	35	0.0423041	map00300	2-Oxoglutaric acid	C00026
