# Supplementary material for: Transcriptomic and metabolomic analyses reveal that ABA increases the salt tolerance of rice significantly correlated with jasmonic acid biosynthesis and flavonoid biosynthesis
Source: Sci Rep. 2023 Nov 21;13:20365. doi: 10.1038/s41598-023-47657-w (PMC10663488; doi:10.1038/s41598-023-47657-w)
Supplement: Supplementary file 7 — Supplementary Table S13. [file 41598_2023_47657_MOESM7_ESM.xlsx]

## Sheet: Sheet1
Supplementary Table S13
The hydrogen peroxide catabolic process in GO pathway
Gene ID	Gene Symbol	Type	GO_P Term	GO_P Term Level1	GO_P Term Level2
Os01g0326300	Os01g0326300'	mRNA	GO:0006979///response to oxidative stress+++GO:0042744///hydrogen peroxide catabolic process	biological_process	response to stimulus+++metabolic process+++cellular process
Os01g0327000	Os01g0327000'	mRNA	GO:0006979///response to oxidative stress+++GO:0042744///hydrogen peroxide catabolic process	biological_process	response to stimulus+++metabolic process+++cellular process
Os01g0327100	Os01g0327100'	mRNA	GO:0006979///response to oxidative stress+++GO:0042744///hydrogen peroxide catabolic process	biological_process	response to stimulus+++metabolic process+++cellular process
Os01g0327400	Os01g0327400'	mRNA	GO:0006979///response to oxidative stress+++GO:0042744///hydrogen peroxide catabolic process	biological_process	response to stimulus+++metabolic process+++cellular process
Os01g0963000	Os01g0963000'	mRNA	GO:0006979///response to oxidative stress+++GO:0042744///hydrogen peroxide catabolic process	biological_process	response to stimulus+++metabolic process+++cellular process
Os02g0240100	Os02g0240100'	mRNA	GO:0006979///response to oxidative stress+++GO:0042744///hydrogen peroxide catabolic process	biological_process	response to stimulus+++metabolic process+++cellular process
Os03g0235000	Os03g0235000'	mRNA	GO:0006979///response to oxidative stress+++GO:0042744///hydrogen peroxide catabolic process	biological_process	response to stimulus+++metabolic process+++cellular process
Os03g0368900	Os03g0368900'	mRNA	GO:0006979///response to oxidative stress+++GO:0032922///circadian regulation of gene expression+++GO:0042744///hydrogen peroxide catabolic process+++GO:0042752///regulation of circadian rhythm+++GO:0097167///circadian regulation of translation	biological_process	response to stimulus+++metabolic process+++regulation of biological process+++rhythmic process+++multicellular organismal process+++biological regulation+++cellular process
Os04g0651000	Os04g0651000'	mRNA	GO:0006979///response to oxidative stress+++GO:0042744///hydrogen peroxide catabolic process	biological_process	response to stimulus+++metabolic process+++cellular process
Os04g0688300	Os04g0688300'	mRNA	GO:0006979///response to oxidative stress+++GO:0042744///hydrogen peroxide catabolic process	biological_process	response to stimulus+++metabolic process+++cellular process
Os06g0547400	Os06g0547400'	mRNA	GO:0006979///response to oxidative stress+++GO:0009809///lignin biosynthetic process+++GO:0010089///xylem development+++GO:0042744///hydrogen peroxide catabolic process+++GO:1901430///positive regulation of syringal lignin biosynthetic process	biological_process	response to stimulus+++metabolic process+++cellular process+++developmental process+++regulation of biological process+++positive regulation of biological process+++biological regulation
Os07g0677200	Os07g0677200'	mRNA	GO:0006979///response to oxidative stress+++GO:0042744///hydrogen peroxide catabolic process	biological_process	response to stimulus+++metabolic process+++cellular process
Os07g0677500	Os07g0677500'	mRNA	GO:0006979///response to oxidative stress+++GO:0042744///hydrogen peroxide catabolic process	biological_process	response to stimulus+++metabolic process+++cellular process
Os08g0113000	Os08g0113000'	mRNA	GO:0006979///response to oxidative stress+++GO:0042744///hydrogen peroxide catabolic process	biological_process	response to stimulus+++metabolic process+++cellular process
Os10g0109600	Os10g0109600'	mRNA	GO:0006979///response to oxidative stress+++GO:0042744///hydrogen peroxide catabolic process	biological_process	response to stimulus+++metabolic process+++cellular process
Os11g0112200	Os11g0112200'	mRNA	GO:0006979///response to oxidative stress+++GO:0042744///hydrogen peroxide catabolic process	biological_process	response to stimulus+++metabolic process+++cellular process
Os12g0111800	Os12g0111800'	mRNA	GO:0006979///response to oxidative stress+++GO:0042744///hydrogen peroxide catabolic process	biological_process	response to stimulus+++metabolic process+++cellular process
Os12g0112000	Os12g0112000'	mRNA	GO:0006979///response to oxidative stress+++GO:0042744///hydrogen peroxide catabolic process	biological_process	response to stimulus+++metabolic process+++cellular process
